# Supplementary material for: Facile Synthesis of Nd2Fe14B Hard Magnetic Particles with Microwave-Assisted Hydrothermal Method
Source: Molecules. 2023 Dec 3;28(23):7918. doi: 10.3390/molecules28237918 (PMC10708516; doi:10.3390/molecules28237918)
Supplement: Supplementary file 1 [file molecules-28-07918-s001.zip]

Archive with 1 entries (1 files):
- molecules-2678038-supplementary.pdf
